# Supplementary material for: An intranasal ASO therapeutic targeting SARS-CoV-2
Source: Nat Commun. 2022 Aug 3;13:4503. doi: 10.1038/s41467-022-32216-0 (PMC9349213; doi:10.1038/s41467-022-32216-0)
Supplement: Supplementary file 3 — Source Data [file 41467_2022_32216_MOESM3_ESM.zip]

Archive with 76 entries (75 files):
- Source Data/
- __MACOSX/._Source Data
- Source Data/Figure 3d Cytokine analysis in BALF.xlsx
- __MACOSX/Source Data/._Figure 3d Cytokine analysis in BALF.xlsx
- Source Data/Figure 1d 5'-ASO#26 dose-dependent qPCR.xlsx
- __MACOSX/Source Data/._Figure 1d 5'-ASO#26 dose-dependent qPCR.xlsx
- Source Data/Figure S4a Weight_WA1 in hACE2 mice.xlsx
- __MACOSX/Source Data/._Figure S4a Weight_WA1 in hACE2 mice.xlsx
- Source Data/Figure 4b TCID50 assay_WA1 in hACE2 mice.xlsx
- __MACOSX/Source Data/._Figure 4b TCID50 assay_WA1 in hACE2 mice.xlsx
- Source Data/Figure S5d Weight_B.1.617.2 in hACE2 mice.xlsx
- __MACOSX/Source Data/._Figure S5d Weight_B.1.617.2 in hACE2 mice.xlsx
- Source Data/Figure S1a ASO screening (spike)_1.xlsx
- __MACOSX/Source Data/._Figure S1a ASO screening (spike)_1.xlsx
- Source Data/.DS_Store
- __MACOSX/Source Data/._.DS_Store
- Source Data/Figure S5a Variants test with 5'-ASO#26_2.xlsx
- __MACOSX/Source Data/._Figure S5a Variants test with 5'-ASO#26_2.xlsx
- Source Data/Figure S5c TCID50_B.1.617.2 in hACE2 mice.xlsx
- __MACOSX/Source Data/._Figure S5c TCID50_B.1.617.2 in hACE2 mice.xlsx
- Source Data/Figure 5j Survival_B.1.617 in hACE2 mice.xlsx
- __MACOSX/Source Data/._Figure 5j Survival_B.1.617 in hACE2 mice.xlsx
- Source Data/Figure S4b RDV test in ces1KO mice.xlsx
- __MACOSX/Source Data/._Figure S4b RDV test in ces1KO mice.xlsx
- Source Data/Figure S5b RTqPCR_351&427.xlsx
- __MACOSX/Source Data/._Figure S5b RTqPCR_351&427.xlsx
- Source Data/Figure S5f Weight of survival.xlsx
- __MACOSX/Source Data/._Figure S5f Weight of survival.xlsx
- Source Data/Figure S2a in vitro DMS of 5'-ASO26.xlsx
- __MACOSX/Source Data/._Figure S2a in vitro DMS of 5'-ASO26.xlsx
- Source Data/Figure 2c deltaDMS of 5'-ASO26 in cell.xlsx
- __MACOSX/Source Data/._Figure 2c deltaDMS of 5'-ASO26 in cell.xlsx
- Source Data/Figure S3a BALF cell analyzer.xlsx
- __MACOSX/Source Data/._Figure S3a BALF cell analyzer.xlsx
- Source Data/Figure S5i Nasal wash qPCR.xlsx
- __MACOSX/Source Data/._Figure S5i Nasal wash qPCR.xlsx
- Source Data/Figure S2b DMS of 5'-ASO26 in cell.xlsx
- __MACOSX/Source Data/._Figure S2b DMS of 5'-ASO26 in cell.xlsx
- Source Data/Figure 2b in vitro deltaDMS of 5'-ASO26.xlsx
- __MACOSX/Source Data/._Figure 2b in vitro deltaDMS of 5'-ASO26.xlsx
- Source Data/Figure 5i Different treatment pattern _2.xlsx
- __MACOSX/Source Data/._Figure 5i Different treatment pattern _2.xlsx
- Source Data/Figure 5f TCID50_B.1.529 in hACE2 mice.xlsx
- __MACOSX/Source Data/._Figure 5f TCID50_B.1.529 in hACE2 mice.xlsx
- Source Data/Figure 1c ASO screening (nucleocapsid)_2.xlsx
- __MACOSX/Source Data/._Figure 1c ASO screening (nucleocapsid)_2.xlsx
- Source Data/Figure 5a Variants test with 5'-ASO#26_1.xlsx
- __MACOSX/Source Data/._Figure 5a Variants test with 5'-ASO#26_1.xlsx
- Source Data/Figure 4c RTqPCR_WA1 in hACE2 micexlsx.xlsx
- __MACOSX/Source Data/._Figure 4c RTqPCR_WA1 in hACE2 micexlsx.xlsx
- Source Data/Figure 5c Weight_B.1.351 in hACE2 mice.xlsx
- __MACOSX/Source Data/._Figure 5c Weight_B.1.351 in hACE2 mice.xlsx
- Source Data/Figure 1e 5'-ASO#26 dose-dependent TCID50.xlsx
- __MACOSX/Source Data/._Figure 1e 5'-ASO#26 dose-dependent TCID50.xlsx
- Source Data/Figure S5g ASO test of B.1.529 in hamster.xlsx
- __MACOSX/Source Data/._Figure S5g ASO test of B.1.529 in hamster.xlsx
- Source Data/Figure S4c ASO dose test.xlsx
- __MACOSX/Source Data/._Figure S4c ASO dose test.xlsx
- Source Data/Figure 5e Weight_B.1.427 in hACE2 mice.xlsx
- __MACOSX/Source Data/._Figure 5e Weight_B.1.427 in hACE2 mice.xlsx
- Source Data/Figure S3b BALF IFNa ELISA.xlsx
- __MACOSX/Source Data/._Figure S3b BALF IFNa ELISA.xlsx
- Source Data/Figure S1b ASO screening (spike)_2.xlsx
- __MACOSX/Source Data/._Figure S1b ASO screening (spike)_2.xlsx
- Source Data/Figure 5h Different treatment pattern_1.xlsx
- __MACOSX/Source Data/._Figure 5h Different treatment pattern_1.xlsx
- Source Data/Figure 1b ASO screening (nucleocapsid)_1.xlsx
- __MACOSX/Source Data/._Figure 1b ASO screening (nucleocapsid)_1.xlsx
- Source Data/Figure S5h ASO test of WA1 in hamster.xlsx
- __MACOSX/Source Data/._Figure S5h ASO test of WA1 in hamster.xlsx
- Source Data/Figure 5b TCID50_B.1.351 in hACE2 mice.xlsx
- __MACOSX/Source Data/._Figure 5b TCID50_B.1.351 in hACE2 mice.xlsx
- Source Data/Figure 5g Weight_B.1.529 in hACE2 mice.xlsx
- __MACOSX/Source Data/._Figure 5g Weight_B.1.529 in hACE2 mice.xlsx
- Source Data/Figure 5d TCID50_B.1.427 in hACE2 mice.xlsx
- __MACOSX/Source Data/._Figure 5d TCID50_B.1.427 in hACE2 mice.xlsx
