# Supplementary material for: An intranasal ASO therapeutic targeting SARS-CoV-2
Source: Nat Commun. 2022 Aug 3;13:4503. doi: 10.1038/s41467-022-32216-0 (PMC9349213; doi:10.1038/s41467-022-32216-0)
Supplement: Supplementary file 3 — Source Data [file 41467_2022_32216_MOESM3_ESM.zip › Source Data/Figure 3d Cytokine analysis in BALF.xlsx]

## Sheet: Figure 3d
Figure 3d
	Format
		Saline					Control ASO					5'-ASO#26					LPS
	Cytokine	mouse#1	mouse#2	mouse#3	mouse#4	mouse#5	mouse#1	mouse#2	mouse#3	mouse#4	mouse#5	mouse#1	mouse#2	mouse#3	mouse#4	mouse#5	mouse#1	mouse#2	mouse#3	mouse#4
	Data
		Saline					Control ASO					5'-ASO#26					LPS
	BCA-1/CXCL13	1.19706	0.627102	0.918924	1.55957	0.697342	2.41193	1.23355	1.18882	3.14567	1.48789	0.832938	1.61559	1.50305	0.779264	1.55587	10.5906	21.4418	16.9187	20.0352
	CTACK/CCL27	1.11237	1.01657	0.917751	1.0718	0.881502	0.981904	0.946587	0.851829	1.06503	0.946587	0.75298	1.01657	1.17868	0.960763	1.13237	0.91794	1.05768	0.97479	1.06495
	ENA-78/CXCL5	1.58048	0.824806	1.12652	0.76871	0.699482	3.97664	0.991894	4.14796	1.29394	2.42166	0.723014	1.20458	0.923432	0.63972	0.978095	2.04218	8.11967	4.64833	6.57695
	Eotaxin CCL11	2.33824	0.471325	0.626618	1.19602	0.367797	3.15488	1.92617	1.66258	2.52963	2.02425	0.843209	1.96772	1.02098	0.657267	2.1414	2.33688	2.98325	2.47173	4.24057
	Eotaxin-2/CCL24	2.14005	0.569948	0.831213	1.05591	0.402875	11.885	1.4936	4.82094	3.11259	2.60412	0.521747	13.5914	1.84659	0.555724	1.35479	1.27343	1.01524	0.958285	0.878264
	Fractalkine/CX3CL1	0.974518	1.01254	0.988381	1.04859	0.97597	1.13969	0.884605	0.97597	1.01281	1.02482	0.899129	1.13995	0.95709	0.925271	1.04621	0.912068	1.06021	0.994587	0.994455
	GM-CSF	1.16993	0.869281	1.03922	1.05882	0.862745	3.11765	1.09804	2.98039	1.93464	2.12418	0.830065	1.49673	1.05882	0.718954	0.797386	2.37255	35.9935	23.2353	6.87582
	I-309/CCL1	1.32727	0.917172	0.917172	1.05455	0.783838	1.38182	1.03838	1.27071	1.2404	0.947475	0.884848	1.61616	1.24444	0.90101	1.12727	1.11313	1.35353	1.15556	1.32727
	INF-gamma	1.26685	0.838949	1.03268	1.31402	0.547507	2.56233	0.936658	1.36119	1.19778	1.12534	0.547507	2.54043	1.22136	0.69407	1.26685	18.3608	9.45249	4.90229	24.717
	IL-1beta	1.46497	0.859442	1.00706	1.14607	0.522465	3.12984	1.00275	1.46497	1.34102	1.10992	0.312446	3.51416	1.10992	0.522465	1.00275	2.58091	5.06391	3.64133	2.86043
	IL-2	1.10581	1.08847	0.971379	1.07112	0.763226	2.17259	0.901995	1.15351	1.10581	1.08847	0.693842	2.41544	1.366	0.936687	1.10581	1.02342	1.17086	1.1882	1.25325
	IL-4	1.28521	0.83501	1.08715	1.02741	0.765216	1.61846	0.867706	0.965795	1.0576	0.997233	0.69165	1.80646	1.08715	0.817404	0.980885	0.995976	1.28647	1.17455	1.23051
	IL-6	1.17663	0.984641	1.00384	1.07515	0.759737	24.3198	3.72189	25.2277	6.00658	12.3752	4.25123	11.9748	3.98793	1.89797	2.40812	82.3971	91.9336	134.29	129.514
	IL-10	1.00922	0.902178	1.058	1.23547	0.795136	3.11012	1.21221	1.97681	1.54704	1.73112	1.11199	2.42483	1.50107	0.903782	1.25952	1.40619	1.86717	1.50107	1.52519
	IL-16	0.937518	1.07903	1.00757	1.07903	0.896849	1.48904	1.04073	1.20429	1.27487	1.13135	0.99403	1.45493	1.51469	1.24703	1.21795	2.03381	2.40728	2.82952	1.93338
	IP-10/CXCL10	1.04321	0.986911	1.00555	1.11574	0.848588	2.22781	0.889317	0.908839	0.848588	0.909179	0.868953	1.22004	1.20241	0.986911	0.967485	6.55933	6.48392	9.57785	14.3436
	I-TAC/CXCL11	1.37058	0.856477	1.01478	1.16335	0.594802	2.04884	1.05133	1.30444	1.16335	1.09116	0.898246	1.81705	1.09116	0.684677	1.09116	1.30444	1.87563	1.60164	1.87716
	KC/CXCL1	1.03859	0.771377	1.10312	1.34579	0.741127	2.28758	0.997244	1.96273	1.29958	1.39285	0.467195	1.1537	1.17874	0.676593	1.03859	1.64527	4.43046	2.9356	3.29558
	MCP-1/CCL2	1.61037	0.67899	1.18726	1.18726	0.336117	3.82011	1.10456	3.09731	1.86113	1.80075	1.54692	4.32695	2.08753	0.586465	1.14673	2.08753	7.41648	5.57951	7.22693
	MCP-2/CCL7	1.16846	0.870968	1.01434	1.08961	0.856631	9.75448	2.27778	9.54301	3.66667	4.93907	2.31362	4.58244	2.60394	1.23835	1.96595	10.6129	43.2491	32.371	52.4964
	MCP-5/CCL12	1.93227	0.577689	0.756972	1.21514	0.517928	20.5578	1.94223	12.51	7.58964	7.41036	4.87052	14.0139	6.85259	1.34462	4.35259	15.3486	51.3247	36.3745	60.2291
	MDC/CCL22	0.959639	0.816454	1.08661	1.15396	0.983337	15.8302	3.35736	10.1075	5.85836	7.42691	3.90366	7.04625	4.45545	2.57833	3.10492	4.75155	5.27065	4.59165	5.67277
	MIP-1alpha/CCL3	1.0251	1	1	1.15481	0.820084	50.0795	2.20502	27.2594	3.88285	6.0795	3.07113	3.82427	4.35565	1.8954	2.32636	49.7155	90.795	66.6402	42.3096
	MIP-1beta/CCL4	1.18695	0.935203	1.05061	1.05061	0.776628	14.417	1.07924	7.18456	1.41135	1.6054	0.904428	2.30851	1.23867	0.810395	1.07924	29.449	29.0652	39.9607	56.4306
	MIP-3alpha/CCL20	0.962289	1.02819	1.09165	0.898828	1.01904	8.60813	1.66829	4.63632	1.62863	3.10959	1.55724	2.06065	1.31926	0.952526	1.14474	25.4528	114.326	114.332	99.6559
	MIP-3beta/CCL19	1.23057	0.740951	1.02421	1.27792	0.726355	1.58738	0.985785	1.06196	1.23129	1.08672	0.769524	1.85413	1.17079	0.68205	1.04943	1.15965	1.69202	1.4361	1.77316
	RANTES/CCL5	1.35552	0.808442	0.840909	1.25487	0.74026	12.3961	1.10877	2.94643	1.64286	1.78896	3.08766	3.71591	2.91883	1.33442	2.71429	59.599	77.7662	107.057	141.951
	SCYB16/CXCL16	0.880784	0.995886	1.03311	0.90117	1.18905	1.97316	1.35828	1.96325	1.24078	1.96302	1.83497	1.87101	1.45156	1.22565	1.41626	1.34041	1.82587	2.39183	1.72005
	SDF-1alpha/CXCL12	1.0534	0.60345	1.0114	1.72894	0.602813	0.940738	0.968659	0.830766	1.32172	1.21327	0.597865	0.952861	1.08659	0.60345	1.30271	0.899663	0.964814	0.709086	0.803873
	TARC/CCL17	1.65977	0.807947	0.845341	0.907912	0.77903	46.5341	5.16877	31.1437	10.1137	14.6123	4.52436	17.5966	4.82649	2.69058	3.07524	22.8863	49.566	56.9268	24.9472
	TNF-alpha	1.1912	1.08498	0.978756	0.99393	0.751138	3.84674	1.08498	1.29742	0.963581	0.963581	0.978756	2.11753	1.26707	0.933232	0.933232	11.8227	21.1933	34.2282	49.5213
