# Supplementary material for: An intranasal ASO therapeutic targeting SARS-CoV-2
Source: Nat Commun. 2022 Aug 3;13:4503. doi: 10.1038/s41467-022-32216-0 (PMC9349213; doi:10.1038/s41467-022-32216-0)
Supplement: Supplementary file 3 — Source Data [file 41467_2022_32216_MOESM3_ESM.zip › Source Data/Figure 1d 5'-ASO#26 dose-dependent qPCR.xlsx]

## Sheet: Figure 1d
Figure 1d
	Format
		Gene A			Gene B
	dose 1	rep1	rep2	rep3	rep1	rep2	rep3
	dose 2	rep1	rep2	rep3	rep1	rep2	rep3
	dose 3	rep1	rep2	rep3	rep1	rep2	rep3
	dose 4	rep1	rep2	rep3	rep1	rep2	rep3
	dose 5	rep1	rep2	rep3	rep1	rep2	rep3
	Data
		Nucleocapsid			Spike
	5 nM	1.007	0.896	1	0.632	0.63	0.633
	10 nM	0.845	0.838	0.85	0.436	0.45	0.45
	20 nM	0.404	0.372	0.4	0.166	0.153	0.16
	50 nM	0.1	0.081	0.103	0.048	0.044	0.048
	100 nM	0.046	0.045	0.047	0.029	0.026	0.027
