# Supplementary material for: An intranasal ASO therapeutic targeting SARS-CoV-2
Source: Nat Commun. 2022 Aug 3;13:4503. doi: 10.1038/s41467-022-32216-0 (PMC9349213; doi:10.1038/s41467-022-32216-0)
Supplement: Supplementary file 3 — Source Data [file 41467_2022_32216_MOESM3_ESM.zip › Source Data/Figure S4a Weight_WA1 in hACE2 mice.xlsx]

## Sheet: Figure S4a
Figure S4a
	Format
	Day	Ctrl					5'-ASO#26
	-3	Mouse1	Mouse2	Mouse3	Mouse4	Mouse5	Mouse1	Mouse2	Mouse3	Mouse4	Mouse5
	-2	Mouse1	Mouse2	Mouse3	Mouse4	Mouse5	Mouse1	Mouse2	Mouse3	Mouse4	Mouse5
	-1	Mouse1	Mouse2	Mouse3	Mouse4	Mouse5	Mouse1	Mouse2	Mouse3	Mouse4	Mouse5
	0	Mouse1	Mouse2	Mouse3	Mouse4	Mouse5	Mouse1	Mouse2	Mouse3	Mouse4	Mouse5
	1	Mouse1	Mouse2	Mouse3	Mouse4	Mouse5	Mouse1	Mouse2	Mouse3	Mouse4	Mouse5
	2	Mouse1	Mouse2	Mouse3	Mouse4	Mouse5	Mouse1	Mouse2	Mouse3	Mouse4	Mouse5
	3	Mouse1	Mouse2	Mouse3	Mouse4	Mouse5	Mouse1	Mouse2	Mouse3	Mouse4	Mouse5
	4	Mouse1	Mouse2	Mouse3	Mouse4	Mouse5	Mouse1	Mouse2	Mouse3	Mouse4	Mouse5
	Data
	Day	Ctrl					5'-ASO#26
	-3	100	100	100	100	100	100	100	100	100	100
	-2	100.866	99.2126	100.772	101.105	98.5	100.87	98.9091	99.1453	99	100
	-1	103.463	101.969	105.019	101.657	96	101.304	100	100.855	98.5	95.122
	0	103.896	102.756	106.95	104.42	99	100.87	99.6364	100.855	99	98.0488
	1	100.433	99.2126	104.633	101.105	99	99.5652	97.0909	97.8632	98.5	96.5854
	2	100	100.394	103.861	101.105	98	100.87	97.4545	97.8632	99	96.5854
	3	101.732	99.2126	105.019	98.895	99	101.739	97.4545	99.5726	97	96.5854
	4	102.165	101.181	105.405	96.6851	97.5	105.217	100	100.427	104.5	98.5366
