# Supplementary material for: An intranasal ASO therapeutic targeting SARS-CoV-2
Source: Nat Commun. 2022 Aug 3;13:4503. doi: 10.1038/s41467-022-32216-0 (PMC9349213; doi:10.1038/s41467-022-32216-0)
Supplement: Supplementary file 3 — Source Data [file 41467_2022_32216_MOESM3_ESM.zip › Source Data/Figure 4b TCID50 assay_WA1 in hACE2 mice.xlsx]

## Sheet: Figure 4b
Figure 4b
	Data
	TCID50/g	Saline	5'-ASO#26
	Mouse1	23700000	116000
	Mouse2	3190000	86300
	Mouse3	6500000	197000
	Mouse4	5880000	78700
	Mouse5	5940000	74600
