# Supplementary material for: An intranasal ASO therapeutic targeting SARS-CoV-2
Source: Nat Commun. 2022 Aug 3;13:4503. doi: 10.1038/s41467-022-32216-0 (PMC9349213; doi:10.1038/s41467-022-32216-0)
Supplement: Supplementary file 3 — Source Data [file 41467_2022_32216_MOESM3_ESM.zip › Source Data/Figure S5d Weight_B.1.617.2 in hACE2 mice.xlsx]

## Sheet: Figure S5d
Figure S5d
Format
Day	Saline					Mixmer Control					5'-ASO#26
-3	Mouse1	Mouse2	Mouse3	Mouse4	Mouse5	Mouse1	Mouse2	Mouse3	Mouse4	Mouse5	Mouse1	Mouse2	Mouse3	Mouse4	Mouse5
-2	Mouse1	Mouse2	Mouse3	Mouse4	Mouse5	Mouse1	Mouse2	Mouse3	Mouse4	Mouse5	Mouse1	Mouse2	Mouse3	Mouse4	Mouse5
-1	Mouse1	Mouse2	Mouse3	Mouse4	Mouse5	Mouse1	Mouse2	Mouse3	Mouse4	Mouse5	Mouse1	Mouse2	Mouse3	Mouse4	Mouse5
0	Mouse1	Mouse2	Mouse3	Mouse4	Mouse5	Mouse1	Mouse2	Mouse3	Mouse4	Mouse5	Mouse1	Mouse2	Mouse3	Mouse4	Mouse5
1	Mouse1	Mouse2	Mouse3	Mouse4	Mouse5	Mouse1	Mouse2	Mouse3	Mouse4	Mouse5	Mouse1	Mouse2	Mouse3	Mouse4	Mouse5
2	Mouse1	Mouse2	Mouse3	Mouse4	Mouse5	Mouse1	Mouse2	Mouse3	Mouse4	Mouse5	Mouse1	Mouse2	Mouse3	Mouse4	Mouse5
3	Mouse1	Mouse2	Mouse3	Mouse4	Mouse5	Mouse1	Mouse2	Mouse3	Mouse4	Mouse5	Mouse1	Mouse2	Mouse3	Mouse4	Mouse5
4	Mouse1	Mouse2	Mouse3	Mouse4	Mouse5	Mouse1	Mouse2	Mouse3	Mouse4	Mouse5	Mouse1	Mouse2	Mouse3	Mouse4	Mouse5
Data
Day	Saline					Mixmer Control					5'-ASO#26
-3	100	100	100	100	100	100	100	100	100	100	100	100	100	100	100
-2	101.124	96.6543	99.278	98	98.9899	100.364	98.0469	100.375	101.053	98.4456	100.741	99.2278	100.379	100	100.535
-1	100.375	98.1413	99.639	99	98.9899	101.091	98.4375	99.6255	101.053	99.4819	100.741	98.8417	98.1061	98.9362	98.3957
0	99.6255	97.026	97.4729	96.5	98.4848	100	98.0469	99.2509	98.9474	98.9637	97.037	96.139	95.8333	97.8723	91.4439
1	99.6255	97.3978	98.556	98.5	103.535	103.273	100	103.371	103.684	100.518	98.8889	96.5251	97.3485	101.596	94.6524
2	97.7528	95.9108	98.917	93.5	101.515	99.2727	98.0469	101.124	103.158	90.6736	96.6667	94.5946	95.4545	104.255	97.861
3	99.2509	97.026	99.278	96.5	101.01	99.6364	96.0938	101.124	103.158	86.5285	100	94.2085	90.9091	102.66	97.861
4	97.3783	89.5911	94.5848	94	96.9697	98.5455	84.375	100	101.053	86.5285	99.2593	93.4363	90.5303	96.8085	97.3262
