# Supplementary material for: An intranasal ASO therapeutic targeting SARS-CoV-2
Source: Nat Commun. 2022 Aug 3;13:4503. doi: 10.1038/s41467-022-32216-0 (PMC9349213; doi:10.1038/s41467-022-32216-0)
Supplement: Supplementary file 3 — Source Data [file 41467_2022_32216_MOESM3_ESM.zip › Source Data/Figure S5a Variants test with 5'-ASO#26_2.xlsx]

## Sheet: Figure S5a
Figure S5a
Format
Relative expression of Nucleocapsid	Control			5 nM			10 nM			20 nM			50 nM			100 nM
B.1.1.7	rep1	rep2	rep3	rep1	rep2	rep3	rep1	rep2	rep3	rep1	rep2	rep3	rep1	rep2	rep3	rep1	rep2	rep3
B.1.427	rep1	rep2	rep3	rep1	rep2	rep3	rep1	rep2	rep3	rep1	rep2	rep3	rep1	rep2	rep3	rep1	rep2	rep3
B.1.429	rep1	rep2	rep3	rep1	rep2	rep3	rep1	rep2	rep3	rep1	rep2	rep3	rep1	rep2	rep3	rep1	rep2	rep3
P.1	rep1	rep2	rep3	rep1	rep2	rep3	rep1	rep2	rep3	rep1	rep2	rep3	rep1	rep2	rep3	rep1	rep2	rep3
B.1.617.2	rep1	rep2	rep3	rep1	rep2	rep3	rep1	rep2	rep3	rep1	rep2	rep3	rep1	rep2	rep3	rep1	rep2	rep3
B.1.1.529	rep1	rep2	rep3	rep1	rep2	rep3	rep1	rep2	rep3	rep1	rep2	rep3	rep1	rep2	rep3	rep1	rep2	rep3
D614G	rep1	rep2	rep3	rep1	rep2	rep3	rep1	rep2	rep3	rep1	rep2	rep3	rep1	rep2	rep3	rep1	rep2	rep3
WA1	rep1	rep2	rep3	rep1	rep2	rep3	rep1	rep2	rep3	rep1	rep2	rep3	rep1	rep2	rep3	rep1	rep2	rep3
Data
Relative expression of Nucleocapsid	Control			5 nM			10 nM			20 nM			50 nM			100 nM
B.1.1.7	1	0.933	0.893	0.361	0.316	0.499	0.099	0.121	0.1	0.048	0.058	0.097	0.003	0.003	0.002	0	0	0
B.1.427	1	1.328	1.469	0.365	0.381	0.314	0.043	0.054	0.056	0.032	0.03	0.015	0.003	0.003	0.001	0.001	0.001	0.001
B.1.429	0.978299	1.05495	0.959347	2.39336	1.98225	1.32214	0.473363	0.510597	0.470283	0.383837	0.37846	0.329776	0.127438	0.116572	0.107147	0.0125436	0.0130817	0.0102965
P.1	1.30199	1.27747	1.04928	0.698621	0.81517	0.83692	0.638406	0.602783	0.604083	0.35501	0.367152	0.363929	0.0617188	0.093674	0.114843	0.0145014	0.0107446	0.0163434
B.1.617.2	1.21299	1.06683	1.07176	1.30938	1.04511	1.51315	0.959286	0.669043	0.946349	0.986644	0.799064	0.755054	0.0831584	0.0958407	0.0877106	0.0288836	0.0271808	0.0250545
B.1.1.529	1.06156	1.31462	0.821468	0.168722	0.136249	0.165899	0.0521322	0.056043	0.0463854	0.00706762	0.0201622	0.0175299	0.00062107	0.00240103	0.0007403	0.00279937	0.00136609	0.00322251
D614G	1	1.046	1.578	0.688	0.622	0.525	0.511	0.442	0.525	0.017	0.017	0.015	0.002	0.002	0.001	0.002	0	0
WA1	1	1.102	1.105	0.127	0.174	0.172	0.115	0.117	0.137	0.023	0.029	0.039	0.001	0.002	0.001	0	0	0
Relative expression of Spike	Control			5 nM			10 nM			20 nM			50 nM			100 nM
B.1.1.7	1	0.981	1.226	0.443	0.373	0.49	0.136	0.096	0.116	0.033	0.009	0.019	0	0	0	0	0	0
B.1.427	1	1.352	1.157	0.436	0.508	0.403	0.042	0.034	0.044	0.05	0.017	0.024	0	0	0	0	0	0
B.1.429	1.07143	1.1167	1.00053	1.41534	1.0853	1.30507	0.830699	0.844123	0.715295	0.400525	0.451786	0.372217	0.144437	0.146834	0.134272	0.0176843	0.0196684	0.0133179
P.1	0.899671	0.948528	0.920899	0.678809	0.385515	0.495781	0.550868	0.58176	0.596331	0.449716	0.492442	0.589114	0.160135	0.144666	0.0864669	0.00895443	0.00892189	0.009539
B.1.617.2	1.22048	1.10206	0.95231	0.776785	0.571636	1.12031	0.508186	0.80257	0.231762	0.491767	0.238825	0.507204	0.0816094	0.0804439	0.0611161	0.0121043	0.0121179	0.0159117
B.1.1.529	1.07743	1.03716	1.05659	0.0682888	0.100415	0.0670096	0.0728384	0.0703807	0.0514882	0.0302499	0.0372252	0.0245167	0	0	0	0	0	0
D614G	1	1.003	0.951	0.867	0.81	0.977	0.438	0.225	0.335	0.011	0.004	0.012	0	0	0	0	0	0
WA1	1	0.952	0.577	0.148	0.141	0.153	0.102	0.124	0.171	0.002	0.003	0.004	0	0.002	0.001	0	0	0
