# Supplementary material for: An intranasal ASO therapeutic targeting SARS-CoV-2
Source: Nat Commun. 2022 Aug 3;13:4503. doi: 10.1038/s41467-022-32216-0 (PMC9349213; doi:10.1038/s41467-022-32216-0)
Supplement: Supplementary file 3 — Source Data [file 41467_2022_32216_MOESM3_ESM.zip › Source Data/Figure S5c TCID50_B.1.617.2 in hACE2 mice.xlsx]

## Sheet: Figure S5c
Figure S5c
	Saline	CRM406	CRM530
mouse1	1150000	804000	150
mouse2	190000	83400	14300
mouse3	90900	301000	19100
mouse4	88600	205000	76100
mouse5	289000	165000	80.1
