# Supplementary material for: An intranasal ASO therapeutic targeting SARS-CoV-2
Source: Nat Commun. 2022 Aug 3;13:4503. doi: 10.1038/s41467-022-32216-0 (PMC9349213; doi:10.1038/s41467-022-32216-0)
Supplement: Supplementary file 3 — Source Data [file 41467_2022_32216_MOESM3_ESM.zip › Source Data/Figure 5j Survival_B.1.617 in hACE2 mice.xlsx]

## Sheet: Figure 5j
Figure 5j
	Mouse ID	Days	Control	2 hpi	1 dpi
	Cage1-0	7	1					0	surivival
	Cage1-1	6	1					1	death
	Cage1-2	6	1
	Cage1-3	6	1
	Cage2-0	7	1
	Cage2-1	7	1
	Cage3-0	7	1
	Cage3-1	7	1
	Cage4-0	7	1
	Cage4-1	7	1
	Cage4-2	6	1
	Cage5-0	8		1
	Cage5-1	10		1
	Cage5-2	8		1
	Cage5-3	8		1
	Cage5-4	8		1
	Cage6-0	6		1
	Cage6-1	15		0
	Cage6-2	15		0
	Cage6-3	12		1
	Cage6-4	9		1
	Cage7-0	7			1
	Cage7-1	15			0
	Cage7-2	7			1
	Cage8-0	7			1
	Cage8-1	7			1
	Cage8-2	8			1
	Cage9-0	8			1
	Cage9-1	7			1
	Cage9-2	8			1
	Cage9-3	10			1
