# Supplementary material for: An intranasal ASO therapeutic targeting SARS-CoV-2
Source: Nat Commun. 2022 Aug 3;13:4503. doi: 10.1038/s41467-022-32216-0 (PMC9349213; doi:10.1038/s41467-022-32216-0)
Supplement: Supplementary file 3 — Source Data [file 41467_2022_32216_MOESM3_ESM.zip › Source Data/Figure S4b RDV test in ces1KO mice.xlsx]

## Sheet: Figure S4b
Figure S4b
TCID50/g	Veh	RDV (10 mg/kg)		TCID50/g	Veh	RDV (25 mg/kg)
Mouse1	4350000	80800		Mouse1	380000	72800
Mouse2	5250000	85800		Mouse2	26100000	547000
Mouse3	3040000	205000		Mouse3	32400000	24500
Mouse4	2840000	813000		Mouse4	571000	21600
Mouse5	-	1010000
