# Supplementary material for: An intranasal ASO therapeutic targeting SARS-CoV-2
Source: Nat Commun. 2022 Aug 3;13:4503. doi: 10.1038/s41467-022-32216-0 (PMC9349213; doi:10.1038/s41467-022-32216-0)
Supplement: Supplementary file 3 — Source Data [file 41467_2022_32216_MOESM3_ESM.zip › Source Data/Figure S5b RTqPCR_351&427.xlsx]

## Sheet: Figure S5b
Figure S5b
For B.1.351 strain
Relative expression of Nucleocapsid	Saline	5'-ASO#26		Relative expression of Spike	Saline	5'-ASO#26
Mouse 1	1	0.002		Mouse 1	1	0.002
Mouse 2	1.801	0.065		Mouse 2	1.511	0.044
Mouse 3	0.734	0.002		Mouse 3	0.51	0.002
Mouse 4	3.305	0.043		Mouse 4	3.706	0.017
Mouse 5	0.841	0.165		Mouse 5	0.7	0.111
For B.1.427 strain
Relative expression of Nucleocapsid	Saline	5'-ASO#26		Relative expression of Spike	Saline	5'-ASO#26
Mouse 1	1	0.566		Mouse 1	1	0.503
Mouse 2	1.519	0.11		Mouse 2	1.804	0.066
Mouse 3	2.357	1.446		Mouse 3	2.155	1.374
Mouse 4	4.961	0.555		Mouse 4	4.306	0.776
Mouse 5	0.767	1.576		Mouse 5	0.896	1.208
