# Supplementary material for: An intranasal ASO therapeutic targeting SARS-CoV-2
Source: Nat Commun. 2022 Aug 3;13:4503. doi: 10.1038/s41467-022-32216-0 (PMC9349213; doi:10.1038/s41467-022-32216-0)
Supplement: Supplementary file 3 — Source Data [file 41467_2022_32216_MOESM3_ESM.zip › Source Data/Figure S5f Weight of survival.xlsx]

## Sheet: Figure S5f
Figure S5f
Weight Change-Saline(Male)									Weight Change-ASO 2hpi(Male)								Weight Change-ASO 1dpi(Male)
Days	Mouse1	Mouse2	Mouse3	Mouse4	Mouse5	Mouse6			Days	Mouse1	Mouse2	Mouse3	Mouse4	Mouse5			Days	Mouse1	Mouse2	Mouse3	Mouse4	Mouse5	Mouse6
0	100	100	100	100	100	100			0	100	100	100	100	100			0	100	100	100	100	100	100
1	98.2818	97.5439	96.99	98.6014	102.564	102.692			1	99.3333	102.791	98.1273	100	99.278			1	103.158	102.349	102.083	102.422	103.793	100.99
2	98.2818	97.8947	98.6622	99.3007	101.282	100.769			2	99.6667	101.395	97.3783	98.4733	98.556			2	99.6491	98.3221	98.2639	99.308	99.3103	97.6898
3	99.6564	97.193	98.3278	98.951	99.1453	100.769			3	98.6667	100.93	95.8801	98.4733	96.3899			3	101.053	93.6242	95.8333	99.308	95.8621	96.6997
4	96.9072	93.3333	96.6555	94.0559	97.4359	91.1538			4	97.6667	101.395	97.3783	98.0916	97.4729			4	97.8947	84.8993	92.0139	93.7716	95.1724	98.0198
5	87.6289	83.5088	87.6254	86.3636	83.7607	83.4615			5	93.3333	100	97.0037	93.5115	90.2527			5	82.1053	83.8926	79.8611	89.6194	90.3448	98.0198
6	83.5052	82.1053	84.2809	81.1189	79.4872	79.2308			6	92.3333	97.6744	95.8801	91.6031	86.6426			6	77.5439	80.2013	74.6528	83.045	81.3793	93.7294
7	78.0069		80.2676		75.641	74.2308			7	85.3333	88.3721	88.3895	86.6412	80.1444			7	72.2807	73.8255	71.1806	78.8927	70	84.4884
8									8	83	79.0698	85.3933	84.3511	79.0614			8		71.4765				79.868
9									9		74.8837						9		73.4899
10									10		71.6279						10		76.1745
11									11								11		79.5302
12									12								12		82.5503
13									13								13		86.9128
14									14								14		90.2685
15									15								15		91.2752
Weight Change-Saline(Female)									Weight Change-ASO 2hpi(Female)								Weight Change-ASO 1dpi(Female)
Days	Mouse1	Mouse2	Mouse3	Mouse4	Mouse5				Days	Mouse1	Mouse2	Mouse3	Mouse4	Mouse5			Days	Mouse1	Mouse2	Mouse3	Mouse4
0	100	100	100	100	100				0	100	100	100	100	100			0	100	100	100	100
1	97.0588	100.935	101.648	100	105.028				1	96.3918	99.4475	98.9691	101.523	103.684			1	101.852	103.175	104.04	99.5595
2	96.0784	98.5981	103.297	97.4093	103.352				2	92.7835	97.7901	98.4536	91.8782	102.105			2	99.537	102.646	103.03	96.0352
3	94.6078	100	102.198	97.4093	104.469				3	90.7216	98.895	96.3918	91.8782	99.4737			3	96.2963	100.529	101.515	94.2731
4	91.1765	95.7944	100.549	94.3005	98.324				4	92.7835	98.895	97.4227	94.9239	96.3158			4	97.2222	91.5344	99.4949	96.4758
5	84.3137	82.243	90.1099	89.6373	89.3855				5	91.7526	96.6851	93.299	93.401	91.0526			5	94.4444	83.0688	85.3535	92.9515
6	80.8824	84.5794	84.6154	82.9016	82.1229				6	79.8969	91.1602	92.268	87.3096	81.0526			6	84.7222	80.4233	80.8081	87.6652
7	76.9608	78.5047	83.5165	75.1295					7		82.8729	85.567	77.1574	75.2632			7	78.7037	74.0741	75.7576	80.1762
8									8		94.4751	77.8351	72.5888	68.9474			8	74.537		69.1919	75.7709
9									9		88.9503	92.268	68.0203	66.3158			9				66.0793
10									10		91.7127	93.8144	62.4365				10
11									11		93.9227	94.3299	60.9137				11
12									12		91.1602	93.299	61.4213				12
13									13		95.5801	96.9072					13
14									14		97.2376	99.4845					14
15									15		98.3425	99.4845					15
