# Supplementary material for: An intranasal ASO therapeutic targeting SARS-CoV-2
Source: Nat Commun. 2022 Aug 3;13:4503. doi: 10.1038/s41467-022-32216-0 (PMC9349213; doi:10.1038/s41467-022-32216-0)
Supplement: Supplementary file 3 — Source Data [file 41467_2022_32216_MOESM3_ESM.zip › Source Data/Figure S2a in vitro DMS of 5'-ASO26.xlsx]

## Sheet: Figure S2a
Figure S2a
position	nucleotide	untreated	ctrl ASO	0.1x	0.45x	0.7x	1x	10x
26	A	0.327	0.348	0.42	0.566	0.603	0.732	0.857
27	A	0.459	0.477	0.56	0.686	0.702	0.876	0.939
28	C	0.59	0.62	0.642	0.843	0.897	1	1
29	A	0.197	0.208	0.217	0.186	0.142	0.152	0.168
30	A	0.177	0.185	0.185	0.125	0.082	0.067	0.005
31	A	0.153	0.146	0.2	0.106	0.082	0.071	0.055
32	C	0.123	0.12	0.104	0.081	0.005	0.005	0.005
33	C	0.077	0.082	0.065	0.005	0.005	0.005	0.005
34	A	0.451	0.434	0.321	0.252	0.159	0.066	0.005
35	A	0.52	0.52	0.424	0.272	0.167	0.092	0.066
36	C	0.324	0.314	0.258	0.17	0.092	0.041	0.005
37	C	0.249	0.242	0.196	0.194	0.138	0.106	0.005
38	A	0.63	0.621	0.368	0.364	0.241	0.139	0.005
39	A	0.644	0.691	0.441	0.391	0.247	0.166	0.048
40	C	1	1	0.594	0.599	0.42	0.239	0.005
41	T	0	0	0	0	0	0	0
42	T	0	0	0	0	0	0	0
43	T	0	0	0	0	0	0	0
44	C	0.62	0.623	0.399	0.435	0.327	0.217	0.005
45	G	0	0	0	0	0	0	0
46	A	0.045	0.053	0.25	0.079	0.084	0.093	0.121
47	T	0	0	0	0	0	0	0
48	C	0.005	0.005	0.108	0.005	0.005	0.005	0.005
49	T	0	0	0	0	0	0	0
50	C	0.113	0.123	0.153	0.138	0.122	0.135	0.155
51	T	0	0	0	0	0	0	0
52	T	0	0	0	0	0	0	0
53	G	0	0	0	0	0	0	0
54	T	0	0	0	0	0	0	0
55	A	0.061	0.061	0.083	0.078	0.078	0.068	0.072
56	G	0	0	0	0	0	0	0
57	A	0.005	0.035	0.048	0.005	0.005	0.044	0.005
58	T	0	0	0	0	0	0	0
59	C	0.042	0.042	0.042	0.005	0.005	0.039	0.005
60	T	0	0	0	0	0	0	0
61	G	0	0	0	0	0	0	0
62	T	0	0	0	0	0	0	0
63	T	0	0	0	0	0	0	0
64	C	0.122	0.112	0.092	0.143	0.115	0.118	0.255
65	T	0	0	0	0	0	0	0
66	C	0.837	0.849	0.706	1	1	0.944	0.953
67	T	0	0	0	0	0	0	0
68	A	0.432	0.448	0.426	0.499	0.446	0.471	0.526
69	A	0.664	0.673	0.713	0.776	0.712	0.776	0.661
70	A	0.637	0.643	0.703	0.771	0.738	0.741	0.612
71	C	1	1	1	1	1	1	1
72	G	0	0	0	0	0	0	0
73	A	0.123	0.114	0.287	0.152	0.116	0.127	0.122
74	A	0.111	0.111	0.29	0.14	0.106	0.105	0.105
75	C	0.156	0.145	0.442	0.193	0.152	0.157	0.144
76	T	0	0	0	0	0	0	0
77	T	0	0	0	0	0	0	0
78	T	0	0	0	0	0	0	0
79	A	0.277	0.305	0.324	0.327	0.297	0.332	0.395
