# Supplementary material for: An intranasal ASO therapeutic targeting SARS-CoV-2
Source: Nat Commun. 2022 Aug 3;13:4503. doi: 10.1038/s41467-022-32216-0 (PMC9349213; doi:10.1038/s41467-022-32216-0)
Supplement: Supplementary file 3 — Source Data [file 41467_2022_32216_MOESM3_ESM.zip › Source Data/Figure 2c deltaDMS of 5'-ASO26 in cell.xlsx]

## Sheet: Figure 2c
Figure 2c
position	nucleotide	in vivo ctrl 6h - aso 6h	in vivo ctrl 12h - aso 12h
26	A	-0.136	-0.22
27	A	-0.101	-0.149
28	C	-0.348	-0.429
29	A	-0.085	-0.062
30	A	-0.031	0
31	A	-0.045	-0.082
32	C	0	0
33	C	0	0
34	A	0.294	0.11
35	A	0.377	0.189
36	C	0.242	0
37	C	0.488	0.148
38	A	0.177	0.051
39	A	0.269	0.115
40	C	0.396	0.088
41	T	0	0
42	T	0	0
43	T	0	0
44	C	0.253	0.02
45	G	0	0
46	A	0.037	-0.093
47	T	0	0
48	C	0	0
49	T	0	0
50	C	-0.04	-0.039
51	T	0	0
52	T	0	0
53	G	0	0
54	T	0	0
55	A	-0.006	-0.033
56	G	0	0
57	A	0.001	0
58	T	0	0
59	C	-0.08	0
60	T	0	0
61	G	0	0
62	T	0	0
63	T	0	0
64	C	-0.006	-0.013
65	T	0	0
66	C	-0.094	-0.243
67	T	0	0
68	A	-0.035	-0.129
69	A	-0.129	-0.223
70	A	-0.07	-0.254
71	C	0	0
72	G	0	0
73	A	-0.081	-0.096
74	A	-0.064	-0.047
75	C	-0.074	-0.063
76	T	0	0
77	T	0	0
78	T	0	0
79	A	0.053	-0.075
