# Supplementary material for: An intranasal ASO therapeutic targeting SARS-CoV-2
Source: Nat Commun. 2022 Aug 3;13:4503. doi: 10.1038/s41467-022-32216-0 (PMC9349213; doi:10.1038/s41467-022-32216-0)
Supplement: Supplementary file 3 — Source Data [file 41467_2022_32216_MOESM3_ESM.zip › Source Data/Figure S3a BALF cell analyzer.xlsx]

## Sheet: Figure S3a
Figure S3a
	Format
	Saline	CRM406	CRM530	LPS
Mouse1
Mouse2
Mouse3
Mouse4
Mouse5				-
	Data
Neutrophil	Saline	CRM406	CRM530	LPS		Macrophage	Saline	CRM406	CRM530	LPS
Mouse1	0.67	9.82	0.69	30.3		Mouse1	0.54	1	0.24	0.84
Mouse2	1.15	0.097	0.69	44.8		Mouse2	0.77	0.81	1.15	1.61
Mouse3	0.28	2.13	0.31	58.2		Mouse3	0.59	1.1	1.23	1.18
Mouse4	0	0.66	0.19	51.9		Mouse4	0.92	5.89	0.85	1.36
Mouse5	0.28	1.27	0.19	-		Mouse5	1.6	1.22	0.53	-
