# Supplementary material for: An intranasal ASO therapeutic targeting SARS-CoV-2
Source: Nat Commun. 2022 Aug 3;13:4503. doi: 10.1038/s41467-022-32216-0 (PMC9349213; doi:10.1038/s41467-022-32216-0)
Supplement: Supplementary file 3 — Source Data [file 41467_2022_32216_MOESM3_ESM.zip › Source Data/Figure S5i Nasal wash qPCR.xlsx]

## Sheet: Figure S5i
Figure S5i
Relative expression of Nucleocapsid	Saline			5'-ASO#26
hamster1	0.959543	0.986055	1.0569	0.000545636	0.000494301	0.000716782
hamster2	0.72124	0.656897	0.769584	0.000784417	0.000474577	0.00099197
hamster3	0.474388	0.44332	0.469127	0.129614	0.138569	0.141333
hamster4	0.225926	0.223438	0.204653	0	0	0
hamster5	0.00165112	0.00117764	0.00150132	0.000456046	0.000605194	0.000666491
Relative expression of Spike	Saline			5'-ASO#26
hamster1	1.02278	1.03241	0.947034	0	0.000746721	0.000828158
hamster2	0.776937	0.743636	0.710953	0.000722746	0.000754645	0.00037751
hamster3	0.697951	0.669484	0.663593	0.430703	0.418415	0.429066
hamster4	0.383257	0.36383	0.315037	0	0	0
hamster5	0.00187636	0.00232199	0.00168297	0.00134783	0.000715917	0.000779002
