# Supplementary material for: An intranasal ASO therapeutic targeting SARS-CoV-2
Source: Nat Commun. 2022 Aug 3;13:4503. doi: 10.1038/s41467-022-32216-0 (PMC9349213; doi:10.1038/s41467-022-32216-0)
Supplement: Supplementary file 3 — Source Data [file 41467_2022_32216_MOESM3_ESM.zip › Source Data/Figure S2b DMS of 5'-ASO26 in cell.xlsx]

## Sheet: Figure S2b
Figure S2b
position	nucleotide	invivo_ctrl_6h	5'-ASO#26_6h	invivo_ctrl_12h	5'-ASO#26_12h
26	A	0.294	0.43	0.198	0.418
27	A	0.311	0.412	0.257	0.406
28	C	0.479	0.827	0.452	0.881
29	A	0.138	0.223	0.089	0.151
30	A	0.125	0.156	0.005	0.005
31	A	0.157	0.202	0.005	0.087
32	C	0.005	0.005	0.005	0.005
33	C	0.005	0.005	0.005	0.005
34	A	0.557	0.263	0.549	0.439
35	A	0.824	0.447	0.816	0.627
36	C	1	0.758	1	1
37	C	0.877	0.389	0.808	0.66
38	A	0.615	0.438	0.5	0.449
39	A	0.722	0.453	0.64	0.525
40	C	0.938	0.542	0.9	0.812
41	T	0	0	0	0
42	T	0	0	0	0
43	T	0	0	0	0
44	C	0.638	0.385	0.632	0.612
45	G	0	0	0	0
46	A	0.129	0.092	0.005	0.098
47	T	0	0	0	0
48	C	0.005	0.005	0.005	0.005
49	T	0	0	0	0
50	C	0.151	0.191	0.105	0.144
51	T	0	0	0	0
52	T	0	0	0	0
53	G	0	0	0	0
54	T	0	0	0	0
55	A	0.135	0.141	0.068	0.101
56	G	0	0	0	0
57	A	0.1	0.099	0.005	0.005
58	T	0	0	0	0
59	C	0.005	0.085	0.005	0.005
60	T	0	0	0	0
61	G	0	0	0	0
62	T	0	0	0	0
63	T	0	0	0	0
64	C	0.176	0.182	0.134	0.147
65	T	0	0	0	0
66	C	0.786	0.88	0.75	0.993
67	T	0	0	0	0
68	A	0.405	0.44	0.385	0.514
69	A	0.748	0.877	0.681	0.904
70	A	0.736	0.806	0.668	0.922
71	C	1	1	1	1
72	G	0	0	0	0
73	A	0.259	0.34	0.128	0.224
74	A	0.218	0.282	0.109	0.156
75	C	0.264	0.338	0.169	0.232
76	T	0	0	0	0
77	T	0	0	0	0
78	T	0	0	0	0
79	A	0.26	0.207	0.267	0.342
