# Supplementary material for: An intranasal ASO therapeutic targeting SARS-CoV-2
Source: Nat Commun. 2022 Aug 3;13:4503. doi: 10.1038/s41467-022-32216-0 (PMC9349213; doi:10.1038/s41467-022-32216-0)
Supplement: Supplementary file 3 — Source Data [file 41467_2022_32216_MOESM3_ESM.zip › Source Data/Figure 2b in vitro deltaDMS of 5'-ASO26.xlsx]

## Sheet: Figure 2b
Figure 2b
position	nucleotide	untreated - ctrl ASO	untreated - 0.1x	untreated - 0.45x	untreated - 0.7x	untreated - 1x	untreated - 10x
26	A	-0.021	-0.093	-0.239	-0.276	-0.405	-0.53
27	A	-0.018	-0.101	-0.227	-0.243	-0.417	-0.48
28	C	-0.03	-0.052	-0.253	-0.307	-0.41	-0.41
29	A	-0.011	-0.02	0.011	0.055	0.045	0.029
30	A	-0.008	-0.008	0.052	0.095	0.11	0.172
31	A	0.007	-0.047	0.047	0.071	0.082	0.098
32	C	0.003	0.019	0.042	0.118	0.118	0.118
33	C	-0.005	0.012	0.072	0.072	0.072	0.072
34	A	0.017	0.13	0.199	0.292	0.385	0.446
35	A	0	0.096	0.248	0.353	0.428	0.454
36	C	0.01	0.066	0.154	0.232	0.283	0.319
37	C	0.007	0.053	0.055	0.111	0.143	0.244
38	A	0.009	0.262	0.266	0.389	0.491	0.625
39	A	-0.047	0.203	0.253	0.397	0.478	0.596
40	C	0	0.406	0.401	0.58	0.761	0.995
41	T	0	0	0	0	0	0
42	T	0	0	0	0	0	0
43	T	0	0	0	0	0	0
44	C	-0.003	0.221	0.185	0.293	0.403	0.615
45	G	0	0	0	0	0	0
46	A	-0.008	-0.205	-0.034	-0.039	-0.048	-0.076
47	T	0	0	0	0	0	0
48	C	0	-0.103	0	0	0	0
49	T	0	0	0	0	0	0
50	C	-0.01	-0.04	-0.025	-0.009	-0.022	-0.042
51	T	0	0	0	0	0	0
52	T	0	0	0	0	0	0
53	G	0	0	0	0	0	0
54	T	0	0	0	0	0	0
55	A	0	-0.022	-0.017	-0.017	-0.007	-0.011
56	G	0	0	0	0	0	0
57	A	-0.03	-0.043	0	0	-0.039	0
58	T	0	0	0	0	0	0
59	C	0	0	0.037	0.037	0.003	0.037
60	T	0	0	0	0	0	0
61	G	0	0	0	0	0	0
62	T	0	0	0	0	0	0
63	T	0	0	0	0	0	0
64	C	0.01	0.03	-0.021	0.007	0.004	-0.133
65	T	0	0	0	0	0	0
66	C	-0.012	0.131	-0.163	-0.163	-0.107	-0.116
67	T	0	0	0	0	0	0
68	A	-0.016	0.006	-0.067	-0.014	-0.039	-0.094
69	A	-0.009	-0.049	-0.112	-0.048	-0.112	0.003
70	A	-0.006	-0.066	-0.134	-0.101	-0.104	0.025
71	C	0	0	0	0	0	0
72	G	0	0	0	0	0	0
73	A	0.009	-0.164	-0.029	0.007	-0.004	0.001
74	A	0	-0.179	-0.029	0.005	0.006	0.006
75	C	0.011	-0.286	-0.037	0.004	-0.001	0.012
76	T	0	0	0	0	0	0
77	T	0	0	0	0	0	0
78	T	0	0	0	0	0	0
79	A	-0.028	-0.047	-0.05	-0.02	-0.055	-0.118
