# Supplementary material for: An intranasal ASO therapeutic targeting SARS-CoV-2
Source: Nat Commun. 2022 Aug 3;13:4503. doi: 10.1038/s41467-022-32216-0 (PMC9349213; doi:10.1038/s41467-022-32216-0)
Supplement: Supplementary file 3 — Source Data [file 41467_2022_32216_MOESM3_ESM.zip › Source Data/Figure 5i Different treatment pattern _2.xlsx]

## Sheet: Figure 5i
Figure 5i
TCID50/g	Saline	2 hpi	1 dpi
Mouse1	12800000	10600	3470000
Mouse2	26300000	226000	45500
Mouse3	38900000	36800	6420000
Mouse4	20100000	181000	2110000
Mouse5	30000000	343000	308000
Mouse6	12900000	820000	453000
Mouse7	44500000	236000	162000
Mouse8	4940000	337000	835000
