# Supplementary material for: An intranasal ASO therapeutic targeting SARS-CoV-2
Source: Nat Commun. 2022 Aug 3;13:4503. doi: 10.1038/s41467-022-32216-0 (PMC9349213; doi:10.1038/s41467-022-32216-0)
Supplement: Supplementary file 3 — Source Data [file 41467_2022_32216_MOESM3_ESM.zip › Source Data/Figure 5f TCID50_B.1.529 in hACE2 mice.xlsx]

## Sheet: Figure 5f
Figure 5f
TCID50/g	Saline	5-ASO#26
Mouse1	41299.6	0
Mouse2	17954.5	0
Mouse3	9279.75	0
Mouse4	13551.8	0
Mouse5	20466.3	0
