# Supplementary material for: An intranasal ASO therapeutic targeting SARS-CoV-2
Source: Nat Commun. 2022 Aug 3;13:4503. doi: 10.1038/s41467-022-32216-0 (PMC9349213; doi:10.1038/s41467-022-32216-0)
Supplement: Supplementary file 3 — Source Data [file 41467_2022_32216_MOESM3_ESM.zip › Source Data/Figure 1c ASO screening (nucleocapsid)_2.xlsx]

## Sheet: Figure 1c
Figure 1c
	Format
	ASO ID
	repeat 1	repeat 2
	Data
ASO ID	U-ASO#01		U-ASO#02		U-ASO#03		U-ASO#04		U-ASO#05		U-ASO#06		U-ASO#07		U-ASO#08		U-ASO#09		U-ASO#10		U-ASO#11		U-ASO#12		U-ASO#13		U-ASO#14		U-ASO#15		U-ASO#16		U-ASO#17		F-ASO#01		F-ASO#02		F-ASO#03		F-ASO#04		F-ASO#05		F-ASO#06		F-ASO#07		F-ASO#08
Relative expression of Nucleocapsid	0.615	0.563	0.901	0.816	4.195	3.523	1.427	1.273	0.09	0.038	1.185	1.067	0.774	0.478	0.181	0.172	0.058	0.077	0.761	0.658	0.572	0.644	1.12	0.906	0.65	0.743	2.63	2.454	0.432	0.373	2.669	2.432	1.436	1.138	1.15509	1.17691	0.53533	0.52033	0.634635	0.68968	1.32042	1.31221	0.84998	0.809723	0.0329175	0.0360964	0.428985	0.434672	0.409235
[truncated: 69 more columns]
