# Supplementary material for: An intranasal ASO therapeutic targeting SARS-CoV-2
Source: Nat Commun. 2022 Aug 3;13:4503. doi: 10.1038/s41467-022-32216-0 (PMC9349213; doi:10.1038/s41467-022-32216-0)
Supplement: Supplementary file 3 — Source Data [file 41467_2022_32216_MOESM3_ESM.zip › Source Data/Figure 5a Variants test with 5'-ASO#26_1.xlsx]

## Sheet: Figure 5a
Figure 5a
		ASO	WA1 strain			SA strain
	Relative expression of Nucleocapsid	Control	1.30918	0.817846	0.933961	1.04465	0.947777	1.01001
	5'-ASO#26	5 nM	0.614609	0.836626	0.786304	1.37262	1.20173	1.2513
	5'-ASO#26	10 nM	0.492967	0.467396	0.441834	0.592247	0.633752	0.607934
	5'-ASO#26	20 nM	0.0532214	0.0532951	0.0716147	0.207031	0.152809	0.119001
	5'-ASO#26	50 nM	0.0308774	0.0249564	0.0264619	0.00089408	0.00114813	0.00142455
	5'-ASO#26	100 nM	0.00201924	0.00247351	0.00268004	1.21469e-05	2.76665e-05	undetectable
		ASO	WA1 strain			SA strain
	Relative expression of Spike	Control	1.11179	0.843037	1.06691	1.06087	0.980825	0.961052
	5'-ASO#26	5 nM	0.633158	0.790088	0.724208	1.638	1.5265	1.65518
	5'-ASO#26	10 nM	0.487691	0.396029	0.272137	0.563713	0.546998	0.423265
	5'-ASO#26	20 nM	0.0681853	0.0683357	0.0583522	0.154399	0.123941	0.09582
	5'-ASO#26	50 nM	0.0255136	0.031375	0.0301763	0.00103042	0.00153428	0.00147072
	5'-ASO#26	100 nM	0.00133694	0.00401019	0.0029685	0.000154569	undetectable	undetectable
