# Supplementary material for: An intranasal ASO therapeutic targeting SARS-CoV-2
Source: Nat Commun. 2022 Aug 3;13:4503. doi: 10.1038/s41467-022-32216-0 (PMC9349213; doi:10.1038/s41467-022-32216-0)
Supplement: Supplementary file 3 — Source Data [file 41467_2022_32216_MOESM3_ESM.zip › Source Data/Figure 4c RTqPCR_WA1 in hACE2 micexlsx.xlsx]

## Sheet: Figure 4c
Figure 4c
	Data
	Relative expression of Nucleocapsid	Saline	5'-ASO#26		Relative expression of Spike	Saline	5'-ASO#26
	Mouse1	1.00024	0.0386622		Mouse1	1.00497	0.0274557
	Mouse2	2.71746	0.00178956		Mouse2	2.50463	0.00182471
	Mouse3	0.0519075	0.00872686		Mouse3	0.044942	0.00775483
	Mouse4	3.25627	0.0853966		Mouse4	2.10466	0.0524726
	Mouse5	1.22057	0.0117719		Mouse5	1.39181	0.0100222
