# Supplementary material for: An intranasal ASO therapeutic targeting SARS-CoV-2
Source: Nat Commun. 2022 Aug 3;13:4503. doi: 10.1038/s41467-022-32216-0 (PMC9349213; doi:10.1038/s41467-022-32216-0)
Supplement: Supplementary file 3 — Source Data [file 41467_2022_32216_MOESM3_ESM.zip › Source Data/Figure 5c Weight_B.1.351 in hACE2 mice.xlsx]

## Sheet: Figure 5c
Figure 5c
	Format
	Day	Ctrl					5'-ASO#26
	-3	Mouse1	Mouse2	Mouse3	Mouse4	Mouse5	Mouse1	Mouse2	Mouse3	Mouse4	Mouse5
	-2	Mouse1	Mouse2	Mouse3	Mouse4	Mouse5	Mouse1	Mouse2	Mouse3	Mouse4	Mouse5
	-1	Mouse1	Mouse2	Mouse3	Mouse4	Mouse5	Mouse1	Mouse2	Mouse3	Mouse4	Mouse5
	0	Mouse1	Mouse2	Mouse3	Mouse4	Mouse5	Mouse1	Mouse2	Mouse3	Mouse4	Mouse5
	1	Mouse1	Mouse2	Mouse3	Mouse4	Mouse5	Mouse1	Mouse2	Mouse3	Mouse4	Mouse5
	2	Mouse1	Mouse2	Mouse3	Mouse4	Mouse5	Mouse1	Mouse2	Mouse3	Mouse4	Mouse5
	3	Mouse1	Mouse2	Mouse3	Mouse4	Mouse5	Mouse1	Mouse2	Mouse3	Mouse4	Mouse5
	4	Mouse1	Mouse2	Mouse3	Mouse4	Mouse5	Mouse1	Mouse2	Mouse3	Mouse4	Mouse5
	Data
	Day	Ctrl					5'-ASO#26
	-3	100	100	100	100	100	100	100	100	100	100
	-2	99.2424	99.6154	101.132	101.493	99.4505	100.375	100.717	99.2857	99.4565	100.526
	-1	98.4848	99.2308	100.377	101.99	101.099	101.124	101.434	98.5714	101.087	101.053
	0	100.758	101.538	103.019	103.483	101.099	103.745	106.093	102.5	107.609	105.789
	1	98.4848	102.692	103.396	103.483	100	103.745	107.527	100.714	105.978	105.789
	2	98.1061	101.154	101.887	104.478	102.198	102.996	104.301	98.5714	106.522	95.2632
	3	98.4848	100	101.132	100.498	100	101.124	101.075	97.1429	102.174	94.2105
	4	100.379	97.6923	98.1132	98.01	94.5055	100.375	101.075	98.2143	102.174	98.4211
