# Supplementary material for: An intranasal ASO therapeutic targeting SARS-CoV-2
Source: Nat Commun. 2022 Aug 3;13:4503. doi: 10.1038/s41467-022-32216-0 (PMC9349213; doi:10.1038/s41467-022-32216-0)
Supplement: Supplementary file 3 — Source Data [file 41467_2022_32216_MOESM3_ESM.zip › Source Data/Figure 1e 5'-ASO#26 dose-dependent TCID50.xlsx]

## Sheet: Figure 1e
Figure 1e
	Format
	Dose1			Dose2			Dose3			Dose4			Dose5			Dose6
	rep1	rep2	rep3	rep1	rep2	rep3	rep1	rep2	rep3	rep1	rep2	rep3	rep1	rep2	rep3	rep1	rep2	rep3
	Data
Dose	Control			5 nM			10 nM			20 nM			50 nM			100 nM
TICD50/ml	2150000	1780000	1000000	464000	373000	373000	316000	464000	562000	46400	63100	63100	3730	3980	6310	268	316	316
