# Supplementary material for: An intranasal ASO therapeutic targeting SARS-CoV-2
Source: Nat Commun. 2022 Aug 3;13:4503. doi: 10.1038/s41467-022-32216-0 (PMC9349213; doi:10.1038/s41467-022-32216-0)
Supplement: Supplementary file 3 — Source Data [file 41467_2022_32216_MOESM3_ESM.zip › Source Data/Figure S5g ASO test of B.1.529 in hamster.xlsx]

## Sheet: Figure S5g
Figure S5g
TCID50/g	Saline	5'-ASO#26
hamster1	975	0
hamster2	3170	0
hamster3	7480	0
hamster4	3160	0
hamster5	875	0
