# Supplementary material for: An intranasal ASO therapeutic targeting SARS-CoV-2
Source: Nat Commun. 2022 Aug 3;13:4503. doi: 10.1038/s41467-022-32216-0 (PMC9349213; doi:10.1038/s41467-022-32216-0)
Supplement: Supplementary file 3 — Source Data [file 41467_2022_32216_MOESM3_ESM.zip › Source Data/Figure S4c ASO dose test.xlsx]

## Sheet: Figure S4c
Figure S4c
		5'-ASO#26	5'-ASO#26	5'-ASO#26	5'-ASO#26
TCID50/g	Saline	50 μg	100 μg	200 μg	400 μg
Mouse1	897000	2400000	5220000	1530000	3920
Mouse2	8500000	6060000	925000	651000	82200
Mouse3	1220000	936000	1130000	336000	178000
