# Supplementary material for: An intranasal ASO therapeutic targeting SARS-CoV-2
Source: Nat Commun. 2022 Aug 3;13:4503. doi: 10.1038/s41467-022-32216-0 (PMC9349213; doi:10.1038/s41467-022-32216-0)
Supplement: Supplementary file 3 — Source Data [file 41467_2022_32216_MOESM3_ESM.zip › Source Data/Figure 5e Weight_B.1.427 in hACE2 mice.xlsx]

## Sheet: Figure 5e
Figure 5e
	Format
	Day	Ctrl					5'-ASO#26
	-3	Mouse1	Mouse2	Mouse3	Mouse4	Mouse5	Mouse1	Mouse2	Mouse3	Mouse4	Mouse5
	-2	Mouse1	Mouse2	Mouse3	Mouse4	Mouse5	Mouse1	Mouse2	Mouse3	Mouse4	Mouse5
	-1	Mouse1	Mouse2	Mouse3	Mouse4	Mouse5	Mouse1	Mouse2	Mouse3	Mouse4	Mouse5
	0	Mouse1	Mouse2	Mouse3	Mouse4	Mouse5	Mouse1	Mouse2	Mouse3	Mouse4	Mouse5
	1	Mouse1	Mouse2	Mouse3	Mouse4	Mouse5	Mouse1	Mouse2	Mouse3	Mouse4	Mouse5
	2	Mouse1	Mouse2	Mouse3	Mouse4	Mouse5	Mouse1	Mouse2	Mouse3	Mouse4	Mouse5
	3	Mouse1	Mouse2	Mouse3	Mouse4	Mouse5	Mouse1	Mouse2	Mouse3	Mouse4	Mouse5
	4	Mouse1	Mouse2	Mouse3	Mouse4	Mouse5	Mouse1	Mouse2	Mouse3	Mouse4	Mouse5
	Data
	Day	Ctrl					5'-ASO#26
	-3	100	100	100	100	100	100	100	100	100	100
	-2	100.781	100.833	100.375	98.6111	100.909	100.976	99.5851	99.537	100.889	100
	-1	98.4375	100	98.5019	98.6111	99.0909	100	99.5851	99.537	99.5556	100.885
	0	97.6562	100	98.1273	95.3704	96.3636	100.976	100.415	102.778	100	100.885
	1	99.6094	99.5833	100	96.2963	100.455	102.927	100.415	101.852	103.111	102.655
	2	99.6094	98.3333	98.8764	98.1481	99.5455	103.415	100.83	101.852	98.2222	100
	3	99.6094	97.9167	97.3783	89.8148	93.6364	102.439	100	101.852	100.889	100.442
	4	96.4844	87.5	89.1386	81.4815	89.5455	100.488	98.7552	98.1481	101.333	100
