# Supplementary material for: An intranasal ASO therapeutic targeting SARS-CoV-2
Source: Nat Commun. 2022 Aug 3;13:4503. doi: 10.1038/s41467-022-32216-0 (PMC9349213; doi:10.1038/s41467-022-32216-0)
Supplement: Supplementary file 3 — Source Data [file 41467_2022_32216_MOESM3_ESM.zip › Source Data/Figure S3b BALF IFNa ELISA.xlsx]

## Sheet: Figure S3b
Figure S3b
	Format
	Saline	CRM406	CRM530	LPS
Mouse1
Mouse2
Mouse3
Mouse4
Mouse5				-
	Saline	CRM406	CRM530	LPS
Mouse1	0	0	0	0
Mouse2	0	0	0	0
Mouse3	0	0	0	0
Mouse4	0	0	0	0
Mouse5	0	0	0	-
