# Supplementary material for: An intranasal ASO therapeutic targeting SARS-CoV-2
Source: Nat Commun. 2022 Aug 3;13:4503. doi: 10.1038/s41467-022-32216-0 (PMC9349213; doi:10.1038/s41467-022-32216-0)
Supplement: Supplementary file 3 — Source Data [file 41467_2022_32216_MOESM3_ESM.zip › Source Data/Figure 5h Different treatment pattern_1.xlsx]

## Sheet: Figure 5h
Figure 5h
	TCID50/g	Saline	Prophylactic #1	Prophylactic #2	Treatment #1	Treatment #2
	mouse1	565000	892000	16600	330000	684000
	mouse2	1270000	329000	176000	738000	749000
	mouse3	1230000	200000	11700	31300	2470000
	mouse4	3290000	279000	121000	993000	1920000
	mouse5	715000	43900	119000	212000	3120000
