# Supplementary material for: An intranasal ASO therapeutic targeting SARS-CoV-2
Source: Nat Commun. 2022 Aug 3;13:4503. doi: 10.1038/s41467-022-32216-0 (PMC9349213; doi:10.1038/s41467-022-32216-0)
Supplement: Supplementary file 3 — Source Data [file 41467_2022_32216_MOESM3_ESM.zip › Source Data/Figure S5h ASO test of WA1 in hamster.xlsx]

## Sheet: Figure S5h
Figure S5h
TCID50/g	Saline	5'-ASO#26
hamster1	8.18777e+06	9.2707e+06
hamster2	9.56877e+06	22592122
hamster3	3.03959e+07	2.25166e+07
hamster4	6.20446e+06	5.11467e+06
hamster5	9.72195e+06	7.16106e+06
