# Supplementary material for: An intranasal ASO therapeutic targeting SARS-CoV-2
Source: Nat Commun. 2022 Aug 3;13:4503. doi: 10.1038/s41467-022-32216-0 (PMC9349213; doi:10.1038/s41467-022-32216-0)
Supplement: Supplementary file 3 — Source Data [file 41467_2022_32216_MOESM3_ESM.zip › Source Data/Figure 5b TCID50_B.1.351 in hACE2 mice.xlsx]

## Sheet: Figure 5b
Figure 5b
TCID50/g	Saline	5'-ASO#26
Mouse1	348000	3280
Mouse2	612000	2100
Mouse3	187000	3530
Mouse4	177000	32300
Mouse5	1300000	10500
