# Supplementary material for: An intranasal ASO therapeutic targeting SARS-CoV-2
Source: Nat Commun. 2022 Aug 3;13:4503. doi: 10.1038/s41467-022-32216-0 (PMC9349213; doi:10.1038/s41467-022-32216-0)
Supplement: Supplementary file 3 — Source Data [file 41467_2022_32216_MOESM3_ESM.zip › Source Data/Figure 5g Weight_B.1.529 in hACE2 mice.xlsx]

## Sheet: Figure 5g
Figure 5g
	Format
	Day	Ctrl					5'-ASO#26
	-3	Mouse1	Mouse2	Mouse3	Mouse4	Mouse5	Mouse1	Mouse2	Mouse3	Mouse4	Mouse5
	-2	Mouse1	Mouse2	Mouse3	Mouse4	Mouse5	Mouse1	Mouse2	Mouse3	Mouse4	Mouse5
	-1	Mouse1	Mouse2	Mouse3	Mouse4	Mouse5	Mouse1	Mouse2	Mouse3	Mouse4	Mouse5
	0	Mouse1	Mouse2	Mouse3	Mouse4	Mouse5	Mouse1	Mouse2	Mouse3	Mouse4	Mouse5
	1	Mouse1	Mouse2	Mouse3	Mouse4	Mouse5	Mouse1	Mouse2	Mouse3	Mouse4	Mouse5
	2	Mouse1	Mouse2	Mouse3	Mouse4	Mouse5	Mouse1	Mouse2	Mouse3	Mouse4	Mouse5
	3	Mouse1	Mouse2	Mouse3	Mouse4	Mouse5	Mouse1	Mouse2	Mouse3	Mouse4	Mouse5
	4	Mouse1	Mouse2	Mouse3	Mouse4	Mouse5	Mouse1	Mouse2	Mouse3	Mouse4	Mouse5
	Data
	Day	Ctrl					5'-ASO#26
	-3	100	100	100	100	100	100	100	100	100	100
	-2	100.585	101.205	99.422	101.961	100.588	100.526	99.4318	100.541	99.4118	105.294
	-1	100.585	103.012	98.8439	98.6928	98.8235	99.4737	101.136	98.9189	97.0588	105.294
	0	100.585	98.7952	97.6879	98.0392	96.4706	96.3158	99.4318	96.7568	94.1176	102.941
	1	109.942	103.012	103.468	104.575	99.4118	98.4211	98.2955	103.784	101.176	109.412
	2	108.187	106.627	103.468	103.268	99.4118	98.4211	98.2955	103.784	101.176	109.412
	3	104.678	106.024	103.468	98.6928	100.588	100.526	101.136	102.162	101.176	109.412
	4	104.094	107.229	102.89	103.922	100	102.632	100	103.243	100	110
