# Supplementary material for: An intranasal ASO therapeutic targeting SARS-CoV-2
Source: Nat Commun. 2022 Aug 3;13:4503. doi: 10.1038/s41467-022-32216-0 (PMC9349213; doi:10.1038/s41467-022-32216-0)
Supplement: Supplementary file 3 — Source Data [file 41467_2022_32216_MOESM3_ESM.zip › Source Data/Figure 5d TCID50_B.1.427 in hACE2 mice.xlsx]

## Sheet: Figure 5d
Figure 5d
TCID50/g	Saline	5-ASO#26
Mouse1	172000	17400
Mouse2	519000	318000
Mouse3	657000	60500
Mouse4	107000	27300
Mouse5	180000	7190
